# Supplementary material for: Hematopoietic reconstitution dynamics of mobilized- and bone marrow-derived human hematopoietic stem cells after gene therapy
Source: Nat Commun. 2023 May 27;14:3068. doi: 10.1038/s41467-023-38448-y (PMC10224916; doi:10.1038/s41467-023-38448-y)
Supplement: Supplementary file 4 — Source Data [file 41467_2023_38448_MOESM4_ESM.xlsx]

## Sheet: Figure 1d-e
Figure 1d-e
	Frequencies of HSC on CD34+ cells		BM CD34+	MPB CD34+	BM CD34+	MPB CD34+
			0.712286	3.63886	1.50823	2.78451
			0.594725	2.6
			0.108339	3.23913
			0.244312	2.33641
			0.725283	5.30964
				3.90852
				7.5246
	Frequencies of MPP on CD34+ cells		BM CD34+	MPB CD34+	BM CD34+	MPB CD34+
			1.33334	3.15762	1.48537	6.45838
			0.265502	1
			0.358696	3.10956
			0.276931	9.76353
			1.38572	12.3731
				8.91515
				12.0004
	Frequencies of MLP on CD34+ cells		BM CD34+	MPB CD34+	BM CD34+	MPB CD34+
			1.46668	1.64635	0.272917	1.34461
			0.319783	0.3
			0.0948665	0.452114
			0.144457	6.78129
			0.290594	5.79015
				5.7325
				2.04548
	Frequencies of ETP on CD34+ cells		BM CD34+	MPB CD34+	BM CD34+	MPB CD34+
			0.401586	0.153898	0.163561	0.0907567
			0.0935201	1
			0	0.380045
			0.514788	0.234265
			0.0290524	0.063891
				0.208255
				0.277216
	Frequencies of PreB/NK on CD34+ cells		BM CD34+	MPB CD34+	BM CD34+	MPB CD34+
			0.936031	3.33173	21.2486	9.0666
			20.5418	0.3
			22.2329	4.26605
			32.4067	15.5334
			4.7898	27.8792
				31.6701
				15.5354
	Frequencies of CMP on CD34+ cells		BM CD34+	MPB CD34+	BM CD34+	MPB CD34+
			16.4563	40.5531	16.0209	45.4052
			5.27211	55.7
			1.30416	59.0263
			8.58075	14.0523
			4.09528	13.3867
				11.5381
				4.48903
	Frequencies of GMP on CD34+ cells		BM CD34+	MPB CD34+	BM CD34+	MPB CD34+
			9.21786	13.6433	10.9723	11.5885
			8.17813	8.1
			0.965081	17.7079
			14.2119	21.1035
			2.21927	15.1975
				12.491
				12.338
	Frequencies of MEP on CD34+ cells		BM CD34+	MPB CD34+	BM CD34+	MPB CD34+
			2.93967	18.3921	4.5774	9.55543
			1.28786	15.4
			0.223012	5.95251
			3.0986	12.8021
			1.38106	3.81553
				9.93838
				37.5647
	Frequencies of LIN+ on CD34+ cells		BM CD34+	MPB CD34+	BM CD34+	MPB CD34+
			65.6	12.6	41.6	12.5
			62.3	14.9
			74.6	5.42
			36.6	13.07
			84.8	15.2
				14.16
				6.47

## Sheet: Figure 1f
Figure 1f
	Dose of infused HSC (10^6/Kg)		BM-GT	MPB-GT	Pt1
			0.100432	0.25472	0.201388
			0.060662	0.443796
			0.0111589	0.502065
			0.0190563	0.261678
			0.0565721	0.976973
				1.03185
				1.32433

## Sheet: Figure 1g
Figure 1g
	Dose of infused HSC+MPP (10^6/Kg)		BM-GT	MPB-GT	Pt1
			0.288434	0.475754	0.594817
			0.0877432	0.604995
			0.0481046	0.984047
			0.040657	1.35519
			0.164658	3.25363
				3.38545
				3.4364

## Sheet: Figure 1h
Figure 1h
	Dose of infused CMP+GMP (10^6/Kg)		BM-GT	MPB-GT	Pt1
			3.62005	3.79375	3.98012
			1.37192	10.7079
			0.233732	11.8938
			1.77782	3.93745
			0.492535	5.25949
				6.34368
				2.96155

## Sheet: Figure 3h
Figure 3h
		Pre-GT			+1mo			+12mo			+36mo
		BM-GT	MPB-GT		BM-GT	MPB-GT		BM-GT	MPB-GT		BM-GT	MPB-GT		Ped HD
		11.6514	2.75443		0.0889758	0.364402		2.78987	0.491148		1.75849	2.45349		3.97951
		1.19236			0.0311692	0.143692		1.38927	1.16408		2.40694	0.251015		4.98423
		0.531076	5.11888			2.04408		4.60207	5.20167		2.39101	6.24723		9.3268
		2.33279	10.6957		0.0487096	0.114143		4.71532	2.80612			6.24723		4.71638
		8.17575	10.02			3.54211		0.559908	1.2065		0.983162			5.25835
			12.078			1.01872			2.69227					3.85312
			12.9472			1.07026			0.805871					7.78931

## Sheet: Figure 3i
Figure 3i
		Pre-GT			+1mo			+12mo			+36mo
		BM-GT	MPB-GT		BM-GT	MPB-GT		BM-GT	MPB-GT		BM-GT	MPB-GT		Ped HD
		21.8106	3.13593		0.97955	0.308729		6.50969	0.339781		2.41844	1.09202		5.35934
		0.532305	3.50474		0.124851	0.407775		0.286308	0.299988		0.264217	1.00256		5.81751
		1.75833	36.8131		0.125281	0.681361		12.8597	2.5003		2.79082	1.33869		5.98495
		2.64425	22.422			0.205998		0.919206	8.08692		0.275827	1.33869		12.8183
		15.6206	23.4874			14.1854		0.448913	1.56968					2.01212
			22.9128			0.836802			1.96151					3.34613
						1.25006			0.33578					2.53605

## Sheet: Figure 4h
Figure 4h
		HSC	MPP	MLP	PreBNK	CMP	GMP	MEP	Bulk
		0.78	0.22	0.15	0.49	0.25	0.36	0.29	0.37
		0.51	0.04	0.34	0.29	0.23	0.37	0.05	0.33
		0	0	0.27	0.07	0.13	0.08	0.05	0.37

## Sheet: Figure 4i
Figure 4i
		HSC	MPP	MLP	PreBNK	CMP	GMP	MEP	Bulk
		0.132333	0.0559	3.01333	0.802	0.846667	0.495	0.215	0.740667
		2.34667	0.5405	1.19167	1.71667	1.27333	1.35167	1.06667	1.54667
		0.8	1.08	0.48	0.75	0.59	0.57	0.67	0.64
		0.28	1.97	1.67	0.6	1.67	0.62	1.02	1.22
		0.17	0.98	0.65	0.88	0.29	0.77	0.92	0.907

## Sheet: Figure 4j
Figure 4j
		HSC	MPP	MLP	PreBNK	CMP	GMP	MEP	Bulk
		0.53	0.47	0.61	0.44	0.11	0.21	0.59	0.4
		0.5	0.1	0.2	0.82	0.12	0.38	0.2	0.82
		0.54	0.6	0.54	0.37	0.33	0.2	0.76	0.44
		0.17	0.16	0.16	0.38	0.06	0.44	0.3	0.66
				0.19			0.34	0.26	0.38

## Sheet: Figure 4k
Figure 4k
		HSC	MPP	MLP	PreBNK	CMP	GMP	MEP	Bulk
		2.72	1.83		3.01	2.36	2.94	2.94	3.5
		1.37	0.31	0.46	0.92	1.39	1.32	1.21	1.28
		0.53	0.95	0.18	0.39	0.73	0.73	0.73	0.56
		0.18	2.63	0.86	0.34	0.19	1.3	6.67	1.058

[truncated: 40 more sheets: Figure 5a, Figure 5b, Figure 5c, Figure 5d, Figure 5e, Figure 5f, Figure 5g, Figure 5h, Figure 6b, Figure 6c, Figure 6d, Supplementary Figure 1c-d, Supplementary Figure 1e, Supplementary Figure 2a-d, Supplementary Figure 3a-b, Supplementary Figure 3c-d, Supplementary Figure 3e, Supplementary Figure 4a, Supplementary Figure 4b, Supplementary Figure 6a …]
